# Supplementary material for: Root PRR7 Improves the Accuracy of the Shoot Circadian Clock through Nutrient Transport
Source: Plant Cell Physiol. 2023 Jan 7;64(3):352–62. doi: 10.1093/pcp/pcad003 (PMC10016326; doi:10.1093/pcp/pcad003)
Supplement: pcad003_Supp [file pcad003_supp.zip]

Archive with 12 entries (12 files):
- suppl_data/pcp-2022-e-00289-File007.pdf
- suppl_data/pcp-2022-e-00289-File008.pdf
- suppl_data/pcp-2022-e-00289-File009.pdf
- suppl_data/pcp-2022-e-00289-File010.pdf
- suppl_data/pcp-2022-e-00289-File011.pdf
- suppl_data/pcp-2022-e-00289-File012.pdf
- suppl_data/pcp-2022-e-00289-File013.pdf
- suppl_data/pcp-2022-e-00289-File014.pdf
- suppl_data/pcp-2022-e-00289-File015.pdf
- suppl_data/pcp-2022-e-00289-File016.pdf
- suppl_data/pcp-2022-e-00289-File017.pdf
- suppl_data/pcp-2022-e-00289-File018.pdf
